# Supplementary material for: Design of Functionally Stacked Channels of Oxide Thin-Film Transistors to Mimic Precise Ultralow-Light-Irradiated Synaptic Weight Modulation
Source: Micromachines (Basel). 2022 Mar 26;13(4):526. doi: 10.3390/mi13040526 (PMC9031837; doi:10.3390/mi13040526)
Supplement: Supplementary file 1 [file micromachines-13-00526-s001.zip]

Archive with 1 entries (1 files):
- micromachines-1659909-supplementary.pdf
